# Supplementary material for: Sense of neighborhood belonging and health: geographic, racial, and socioeconomic variation in Wisconsin
Source: Front Public Health. 2024 Apr 12;12:1376672. doi: 10.3389/fpubh.2024.1376672 (PMC11047775; doi:10.3389/fpubh.2024.1376672)
Supplement: Supplementary file 1 [file Table_1.xlsx]

## Sheet: Sheet1
Appendix A. Descriptive statistics of sense of belonging to neighborhood in the full sample and specified subsamples
			Std. Deviation
Sample	N	Mean		Min	Max
Full Sample	1706	3.693	0.819	1	5
Population Density
Rural	499	3.735	0.800	1	5
Suburban	276	3.717	0.844	1	5
Urban	931	3.663	0.821	1	5
Race
White	1453	3.764	0.779	1	5
Black	103	3.311	0.980	1	5
Other	89	3.393	1.018	1	5
Poverty
Below Federal Poverty Level	136	3.265	0.983	1	5
Income 100-200% Poverty Level	307	3.603	0.827	1	5
Income 200-400% Poverty Level	507	3.680	0.791	1	5
Income 400-600% Poverty Level	410	3.824	0.729	1	5
Income 600% Poverty Level	346	3.803	0.817	1	5
Education
Less than High School Diploma	103	3.573	0.914	1	5
High School Graduate (or GED)	367	3.651	0.835	1	5
Some College	619	3.612	0.827	1	5
Bachelor Degree or Higher	661	3.809	0.767	1	5
