# Supplementary material for: Sense of neighborhood belonging and health: geographic, racial, and socioeconomic variation in Wisconsin
Source: Front Public Health. 2024 Apr 12;12:1376672. doi: 10.3389/fpubh.2024.1376672 (PMC11047775; doi:10.3389/fpubh.2024.1376672)
Supplement: Supplementary file 2 [file Table_2.xlsx]

## Sheet: Sheet1
Appendix B. Associations between sense of community belonging and unstandardized health outcomes, stratified by rurality
	Mental Health Summary Scores		Physical Health Summary Scores		Likelihood of Good or Better Self-Rated Health
Samples (Full and Stratified)	b	s.e.	b	s.e.	OR	s.e.
Full Study Sample	2.22***	(0.35)	0.89***	(0.33)	1.28**	(0.14)
Subsampling on Rurality
Rural	1.38**	(0.57)	0.28	(0.61)	1.12	(0.17)
Suburban	2.47***	(0.84)	0.21	(0.82)	1.33	(0.36)
Urban	2.55***	(0.47)	1.43***	(0.45)	1.42**	(0.22)
Coefficients represent odds-ratios and coefficients from independent regression analyses, including participants from the full sample and stratified analyses on specified subsamples. Control variables included in all models include age, race, sex, and marital status.
*** p<0.01, ** p<0.05, * p<0.1
