# Supplementary material for: Sense of neighborhood belonging and health: geographic, racial, and socioeconomic variation in Wisconsin
Source: Front Public Health. 2024 Apr 12;12:1376672. doi: 10.3389/fpubh.2024.1376672 (PMC11047775; doi:10.3389/fpubh.2024.1376672)
Supplement: Supplementary file 6 [file Table_6.xlsx]

## Sheet: Sheet1
Appendix F. Interaction Term Coefficients Predicting Health Outcome Variables
	Mental Health Summary Scores		Physical Health Summary Scores		Likelihood of Good or Better Self-Rated Health
Interaction Term Coefficients	b	s.e.	b	s.e.	OR	s.e.
Belonging * Below Poverty	-0.97***	(0.26)	-1.13***	(0.18)	0.90**	(0.04)
Belonging * Poverty 100-200%	-0.30	(0.18)	-0.98***	(0.17)	0.89***	(0.03)
Belonging * Poverty 200-400% (Ref)	-	-	-	-	-	-
Belonging * Poverty 400-600%	0.47*	(0.26)	-0.06	(0.17)	0.94	(0.07)
Belonging * Poverty 600%+	-0.12	(0.76)	-0.30	(0.30)	0.79*	(0.10)
Belonging * Less Than HS (Ref)	-	-	-	-	-	-
Belonging * HS Grad	0.12	(0.84)	1.43*	(0.84)	1.10	(0.21)
Belonging * Some College	0.05	(0.73)	1.37*	(0.73)	1.16	(0.19)
Belonging * Bachelor Degree	-0.17	(0.74)	0.56	(0.73)	0.98	(0.21)
Belonging * Advanced Degree	-0.67	(0.94)	-0.20	(0.91)	0.93	(0.27)
Belonging * White (Ref)	-	-	-	-	-	-
Belonging * Black	0.71**	(0.25)	-0.18	(0.28)	0.97	(0.13)
Belonging * Other	1.50***	(0.47)	0.07	(0.43)	1.04	(0.20)
Belonging * Rural	0.92***	(0.29)	-0.54	(0.43)	1.17	(0.28)
Belonging * Suburban (Ref)	-	-	-	-	-	-
Belonging * Urban	1.25***	(0.44)	1.28*	(0.74)	1.51***	(0.19)
Robust standard errors in parentheses. Coefficients are from independent models for each grouping: income, education, race, and rurality. Reference categories are denoted with (Ref). Control variables included in models include age, race, sex, and marital status.
*** p<0.01, ** p<0.05, * p<0.1
